# Supplementary material for: Insect and mite pests of pepino (Solanum muricatum Ait.) in Japan
Source: Biodivers Data J. 2019 Aug 13;7:e36453. doi: 10.3897/BDJ.7.e36453 (PMC6702178; doi:10.3897/BDJ.7.e36453)
Supplement: Supplementary material 1 — PEPINO_PESTS data [file bdj-07-e36453-s001.xls]

## Sheet: Taxa
Taxon_Local_ID	Kingdom	Subkingdom	Phylum	Subphylum	Superclass	Class	Subclass	Superorder	Order	Suborder	Infraorder	Superfamily	Family	Subfamily	Tribe	Subtribe	Genus	Subgenus	Species	Subspecies	Variety	Form	Authorship	Nomenclature	Feeds on	Symbiotic with	Parasite of	Host of	Native Status	Conservation Status	Distribution	Horizon	Notes
1	Animalia		Arthropoda			Entognatha			Collembola				Bourletiellidae	Buoletiellinae			Bourletiella		hortensis				(Fitch, 1863)
2	Animalia		Arthropoda			Insecta			Orthoptera	Caelifera			Pyrgomorphidae	Pyrgomorphinae			Atractomorpha		sinensis				Bolivar, 1905
3	Animalia		Arthropoda			Insecta			Thysanoptera	Tubulifera			Phlaeothripidae	Phlaeothripinae			Haplothrips		chinensis				Priesner, 1933
4	Animalia		Arthropoda			Insecta			Thysanoptera	Terebrantia			Thripidae	Thripinae			Frankliniella		intonsa				(Trybom, 1895)
5	Animalia		Arthropoda			Insecta			Thysanoptera	Terebrantia			Thripidae	Thripinae			Frankliniella		occidentalis				(Pergande, 1895)
6	Animalia		Arthropoda			Insecta			Thysanoptera	Terebrantia			Thripidae	Thripinae			Thrips		nigropilosus				Uzel, 1895
7	Animalia		Arthropoda			Insecta			Thysanoptera	Terebrantia			Thripidae	Thripinae			Thrips		palmi				Karny, 1925
8	Animalia		Arthropoda			Insecta			Thysanoptera	Terebrantia			Thripidae	Thripinae			Thrips		tabaci				Lindeman, 1889
9	Animalia		Arthropoda			Insecta			Hemiptera	Sternorrhyncha		Aleyrodoidea	Aleyrodidae	Aleyrodinae	Aleurolobini		Bemisia		tabaci				(Gennadius, 1889)
10	Animalia		Arthropoda			Insecta			Hemiptera	Sternorrhyncha		Aleyrodoidea	Aleyrodidae	Aleyrodinae	Trialeurodini		Trialeurodes		vaporariorum				(Westwood, 1856)
11	Animalia		Arthropoda			Insecta			Hemiptera	Sternorrhyncha		Aphidoidea	Aphididae	Aphidinae	Aphidini	Aphidina	Aphis	Aphis	gossypii				Glover, 1877
12	Animalia		Arthropoda			Insecta			Hemiptera	Sternorrhyncha		Aphidoidea	Aphididae	Aphidinae	Aphidini	Aphidina	Aphis	Aphis	spiraecola				Patch, 1914
13	Animalia		Arthropoda			Insecta			Hemiptera	Sternorrhyncha		Aphidoidea	Aphididae	Aphidinae	Macrosiphini		Macrosiphum		euphorbiae				(Thomas, 1878)
14	Animalia		Arthropoda			Insecta			Hemiptera	Sternorrhyncha		Aphidoidea	Aphididae	Aphidinae	Macrosiphini		Myzus		persicae				(Sulzer, 1776)
15	Animalia		Arthropoda			Insecta			Hemiptera	Auchenorrhyncha	Cicadomorpha	Membracoidea	Cicadellidae	Typhlocybinae	Empoascini		Amrasca		biguttula				(Ishida, 1913)
16	Animalia		Arthropoda			Insecta			Hemiptera	Heteroptera	Cimicomorpha	Tingoidea	Tingidae	Tinginae			Corythucha		marmorata				(Uhler, 1878)
17	Animalia		Arthropoda			Insecta			Hemiptera	Heteroptera	Cimicomorpha	Miroidea	Miridae	Phylinae	Nasocorini		Campylomma		livida				Reuter, 1885
18	Animalia		Arthropoda			Insecta			Hemiptera	Heteroptera	Cimicomorpha	Miroidea	Miridae	Mirinae	Mirini		Prolygus		bakeri				(Poppius, 1915)
19	Animalia		Arthropoda			Insecta			Hemiptera	Heteroptera	Cimicomorpha	Miroidea	Miridae	Mirinae	Mirini		Taylorilygus		apicalis				(Fieber, 1861)
20	Animalia		Arthropoda			Insecta			Hemiptera	Heteroptera	Pentatomomorpha	Pentatomoidea	Pentatomidae	Pentatominae	Cappaeini		Halyomorpha		halys				(Stål, 1855)
21	Animalia		Arthropoda			Insecta			Hemiptera	Heteroptera	Pentatomomorpha	Coreoidea	Coreidae	Coreinae	Acanthocorini		Acanthocoris		sordidus				(Thunberg, 1783)
22	Animalia		Arthropoda			Insecta			Coleoptera	Polyphaga	Cucujiformia	Chrysomeloidea	Chrysomelidae	Galerucinae			Atrachya		menetriesi				(Faldermann, 1835)
23	Animalia		Arthropoda			Insecta			Coleoptera	Polyphaga	Cucujiformia	Chrysomeloidea	Chrysomelidae	Galerucinae			Epitrix		hirtipennis				(Melsheimer, 1847)
24	Animalia		Arthropoda			Insecta			Coleoptera	Polyphaga	Cucujiformia	Chrysomeloidea	Chrysomelidae	Alticinae			Psylliodes		angusticollis				Baly, 1874
25	Animalia		Arthropoda			Insecta			Coleoptera	Polyphaga	Cucujiformia	Chrysomeloidea	Chrysomelidae	Alticinae			Psylliodes		punctifrons				Baly, 1874
26	Animalia		Arthropoda			Insecta			Coleoptera	Polyphaga	Cucujiformia	Cucujoidea	Coccinellidae	Epilachninae			Henosepilachna		vigintioctopunctata				(Fabricius, 1775)
27	Animalia		Arthropoda			Insecta			Coleoptera	Polyphaga	Scarabaeiformia	Scarabaeoidea	Scarabaeidae	Melolonthinae			Maladera		orientalis				(Motschulsky, 1857)
28	Animalia		Arthropoda			Insecta			Coleoptera	Polyphaga	Scarabaeiformia	Scarabaeoidea	Scarabaeidae	Melolonthinae			Nigrotrichia		kiotoensis				(Niijima et Kinoshita, 1923)
29	Animalia		Arthropoda			Insecta			Diptera	Brachycera	Muscomorpha	Opomyzoidea	Agromyzidae	Phytomyzinae			Liriomyza		sativae				Blanchard, 1938
30	Animalia		Arthropoda			Insecta			Lepidoptera	Glossata	Heteroneura	Noctuoidea	Lymantriidae				Orvasca		taiwana				(Shiraki, 1913)
31	Animalia		Arthropoda			Insecta			Lepidoptera	Glossata	Heteroneura	Noctuoidea	Noctuidae	Calpinae			Gonitis		mesogona				(Walker, 1858)
32	Animalia		Arthropoda			Insecta			Lepidoptera	Glossata	Heteroneura	Noctuoidea	Noctuidae	Plusiinae	Argyrogrammatini		Trichoplusia		ni				(Hübner, 1803)
33	Animalia		Arthropoda			Insecta			Lepidoptera	Glossata	Heteroneura	Noctuoidea	Noctuidae	Heliothinae			Helicoverpa		armigera				(Hübner, 1808)
34	Animalia		Arthropoda			Insecta			Lepidoptera	Glossata	Heteroneura	Noctuoidea	Noctuidae	Hadeninae			Spodoptera		litura				(Fabricius, 1775)
35	Animalia		Arthropoda			Arachnida			Trombidiformes	Prostigmata	Eleutherengona	Tetranychoidea	Tetranychidae	Bryobiinae	Bryobiini		Bryobia		praetiosa				Koch, 1835
36	Animalia		Arthropoda			Arachnida			Trombidiformes	Prostigmata	Eleutherengona	Tetranychoidea	Tetranychidae	Tetranychinae	Tetranychini		Tetranychus		evansi				Baker et Pritchard, 1960
37	Animalia		Arthropoda			Arachnida			Trombidiformes	Prostigmata	Eleutherengona	Tetranychoidea	Tetranychidae	Tetranychinae	Tetranychini		Tetranychus		ludeni				Zacher, 1913
38	Animalia		Arthropoda			Arachnida			Trombidiformes	Prostigmata	Eleutherengona	Tetranychoidea	Tetranychidae	Tetranychinae	Tetranychini		Tetranychus		urticae				Koch, 1836

## Sheet: Materials
Taxon_Local_ID	typeStatus	occurrenceID	catalogNumber	occurrenceDetails	occurrenceRemarks	recordNumber	recordedBy	individualID	individualCount	sex	lifeStage	reproductiveCondition	behavior	establishmentMeans	occurrenceStatus	preparations	disposition	otherCatalogNumbers	previousIdentifications	associatedMedia	associatedReferences	associatedOccurrences	associatedSequences	taxonID	scientificNameID	acceptedNameUsageID	parentNameUsageID	originalNameUsageID	nameAccordingToID	namePublishedInID	taxonConceptID	scientificName	acceptedNameUsage	parentNameUsage	originalNameUsage	nameAccordingTo	namePublishedIn	higherClassification	kingdom	phylum	class	order	family	genus	subgenus	specificEpithet	infraspecificEpithet	taxonRank	verbatimTaxonRank
1	Other material						T. Ishikawa		2		adult							2019-00509 | 2019-00510																			1863		Animalia	Arthropoda	Entognatha	Collembola	Bourletiellidae	Bourletiella		hortensis
2	Other material						T. Ishikawa		1		adult							2019-00705																			1905		Animalia	Arthropoda	Insecta	Orthoptera	Pyrgomorphidae	Atractomorpha		sinensis
2	Other material						T. Ishikawa		1		nymph							2019-00706																			1905		Animalia	Arthropoda	Insecta	Orthoptera	Pyrgomorphidae	Atractomorpha		sinensis
3	Other material						T. Ishikawa		1		adult							2019-00335																			1933		Animalia	Arthropoda	Insecta	Thysanoptera	Phlaeothripidae	Haplothrips		chinensis
3	Other material						T. Ishikawa		12		adult							2019-00354 | 2019-00355 | 2019-00356 | 2019-00357 | 2019-00358 | 2019-00359 | 2019-00360 | 2019-00361 | 2019-00362 | 2019-00363 | 2019-00364 | 2019-00365																			1933		Animalia	Arthropoda	Insecta	Thysanoptera	Phlaeothripidae	Haplothrips		chinensis
4	Other material						Y. Yamada & Y. Ono		1		adult							2019-00637																			1895		Animalia	Arthropoda	Insecta	Thysanoptera	Thripidae	Frankliniella		intonsa
4	Other material						Y. Yamada & Y. Ono		1		adult							2019-00638																			1895		Animalia	Arthropoda	Insecta	Thysanoptera	Thripidae	Frankliniella		intonsa
5	Other material						T. Ishikawa		9		adult							2019-00416 | 2019-00417 | 2019-00418 | 2019-00419 | 2019-00420 | 2019-00421 | 2019-00422 | 2019-00423 | 2019-00424																			1895		Animalia	Arthropoda	Insecta	Thysanoptera	Thripidae	Frankliniella		occidentalis
5	Other material						Y. Yamada & Y. Ono		1		adult							2019-00636																			1895		Animalia	Arthropoda	Insecta	Thysanoptera	Thripidae	Frankliniella		occidentalis
5	Other material						T. Ishikawa		10		adult							2019-00438 | 2019-00439 | 2019-00440 | 2019-00441 | 2019-00442 | 2019-00443 | 2019-00444 | 2019-00445 | 2019-00446 | 2019-00447																			1895		Animalia	Arthropoda	Insecta	Thysanoptera	Thripidae	Frankliniella		occidentalis
5	Other material						T. Ishikawa		1		adult							2019-00336																			1895		Animalia	Arthropoda	Insecta	Thysanoptera	Thripidae	Frankliniella		occidentalis
6	Other material						T. Ishikawa		7		adult							2019-00487 | 2019-00488 | 2019-00489 | 2019-00490 | 2019-00491 | 2019-00492 | 2019-00493 |																			1895		Animalia	Arthropoda	Insecta	Thysanoptera	Thripidae	Thrips		nigropilosus
6	Other material						T. Ishikawa		2		adult							2019-00538 | 2019-00539																			1895		Animalia	Arthropoda	Insecta	Thysanoptera	Thripidae	Thrips		nigropilosus
7	Other material						T. Ishikawa		15		adult							2019-00339 | 2019-00340 | 2019-00341 | 2019-00342 | 2019-00343 | 2019-00344 | 2019-00345 | 2019-00346 | 2019-00347 | 2019-00348 | 2019-00349 | 2019-00350 | 2019-00351 | 2019-00352 | 2019-00353 |																			1925		Animalia	Arthropoda	Insecta	Thysanoptera	Thripidae	Thrips		palmi
7	Other material						T. Ishikawa		8		adult							2019-00408 | 2019-00409 | 2019-00410 | 2019-00411 | 2019-00412 | 2019-00413 | 2019-00414 | 2019-00415																			1925		Animalia	Arthropoda	Insecta	Thysanoptera	Thripidae	Thrips		palmi
7	Other material						T. Ishikawa		1		adult							2019-00366																			1925		Animalia	Arthropoda	Insecta	Thysanoptera	Thripidae	Thrips		palmi
7	Other material						T. Ishikawa		4		adult							2019-00315 | 2019-00316 | 2019-00317 | 2019-00318																			1925		Animalia	Arthropoda	Insecta	Thysanoptera	Thripidae	Thrips		palmi
8	Other material						T. Ishikawa		1		adult							2019-00425																			1889		Animalia	Arthropoda	Insecta	Thysanoptera	Thripidae	Thrips		tabaci
8	Other material						T. Ishikawa		16		adult							2019-00471 | 2019-00472 | 2019-00473 | 2019-00474 | 2019-00475 | 2019-00476 | 2019-00477 | 2019-00478 | 2019-00479 | 2019-00480 | 2019-00481 | 2019-00482 | 2019-00483 | 2019-00484 | 2019-00485 | 2019-00486																			1889		Animalia	Arthropoda	Insecta	Thysanoptera	Thripidae	Thrips		tabaci
8	Other material						T. Ishikawa		9		adult							2019-00540 | 2019-00541 | 2019-00542 | 2019-00543 | 2019-00544 | 2019-00545 | 2019-00546 | 2019-00547 | 2019-00548																			1889		Animalia	Arthropoda	Insecta	Thysanoptera	Thripidae	Thrips		tabaci
8	Other material						T. Ishikawa		26		adult							2019-00579 | 2019-00580 | 2019-00581 | 2019-00582 | 2019-00583 | 2019-00584 | 2019-00585 | 2019-00586 | 2019-00587 | 2019-00588 | 2019-00589 | 2019-00590 | 2019-00591 | 2019-00592 | 2019-00593 | 2019-00594 | 2019-00595 | 2019-00596 | 2019-00597 | 2019-00598 | 2019-00599 | 2019-00600 | 2019-00601 | 2019-00602 | 2019-00603 | 2019-00604																			1889		Animalia	Arthropoda	Insecta	Thysanoptera	Thripidae	Thrips		tabaci
8	Other material						T. Ishikawa		14		adult							2019-00605 | 2019-00606 | 2019-00607 | 2019-00608 | 2019-00609 | 2019-00610 | 2019-00611 | 2019-00612 | 2019-00613 |2019-00614 | 2019-00615 | 2019-00616 | 2019-00617 | 2019-00618																			1889		Animalia	Arthropoda	Insecta	Thysanoptera	Thripidae	Thrips		tabaci
8	Other material						T. Ishikawa		4		adult							2019-00511 | 2019-00512 | 2019-00513 | 2019-00514																			1889		Animalia	Arthropoda	Insecta	Thysanoptera	Thripidae	Thrips		tabaci
8	Other material						T. Ishikawa		2		adult							2019-00337 | 2019-00338																			1889		Animalia	Arthropoda	Insecta	Thysanoptera	Thripidae	Thrips		tabaci
8	Other material						T. Ishikawa		1		adult							2019-00407																			1889		Animalia	Arthropoda	Insecta	Thysanoptera	Thripidae	Thrips		tabaci
8	Other material						T. Ishikawa		1		adult							2019-00367																			1889		Animalia	Arthropoda	Insecta	Thysanoptera	Thripidae	Thrips		tabaci
8	Other material						T. Ishikawa		1		adult							2019-00314																			1889		Animalia	Arthropoda	Insecta	Thysanoptera	Thripidae	Thrips		tabaci
9	Other material						Y. Yamada & Y. Ono		1		adult							2019-00501																			1889		Animalia	Arthropoda	Insecta	Hemiptera	Aleyrodidae	Bemisia		tabaci
9	Other material						T. Ishikawa		2		adult							2019-00556 | 2019-00557																			1889		Animalia	Arthropoda	Insecta	Hemiptera	Aleyrodidae	Bemisia		tabaci
9	Other material						T. Ishikawa		1		adult							2019-00634																			1889		Animalia	Arthropoda	Insecta	Hemiptera	Aleyrodidae	Bemisia		tabaci
9	Other material						T. Ishikawa		1		adult							2019-00635																			1889		Animalia	Arthropoda	Insecta	Hemiptera	Aleyrodidae	Bemisia		tabaci
9	Other material						T. Ishikawa		2		adult							2019-00529 | 2019-00530																			1889		Animalia	Arthropoda	Insecta	Hemiptera	Aleyrodidae	Bemisia		tabaci
9	Other material						T. Ishikawa		1		adult							2019-00334																			1889		Animalia	Arthropoda	Insecta	Hemiptera	Aleyrodidae	Bemisia		tabaci
9	Other material						T. Ishikawa		29		adult							2019-00285 | 2019-00286 | 2019-00287 | 2019-00288 | 2019-00289 | 2019-00290 | 2019-00291 | 2019-00292 | 2019-00293 | 2019-00294 | 2019-00295 | 2019-00296 | 2019-00297 | 2019-00298 | 2019-00299 | 2019-00300 | 2019-00301 | 2019-00302 | 2019-00303 | 2019-00304 | 2019-00305 | 2019-00306 | 2019-00307 | 2019-00308 | 2019-00309 | 2019-00310 | 2019-00311 | 2019-00312 | 2019-00313																			1889		Animalia	Arthropoda	Insecta	Hemiptera	Aleyrodidae	Bemisia		tabaci
9	Other material						T. Ishikawa		5		adult							2019-00319 | 2019-00320 | 2019-00321 | 2019-00322 | 2019-00323																			1889		Animalia	Arthropoda	Insecta	Hemiptera	Aleyrodidae	Bemisia		tabaci
10	Other material						T. Ishikawa		4		adult							2019-00558 | 2019-00559 | 2019-00560 | 2019-00561																			1856		Animalia	Arthropoda	Insecta	Hemiptera	Aleyrodidae	Trialeurodes		vaporariorum
10	Other material						T. Ishikawa		5		adult							2019-00619 | 2019-00620 | 2019-00621 | 2019-00622 | 2019-00623																			1856		Animalia	Arthropoda	Insecta	Hemiptera	Aleyrodidae	Trialeurodes		vaporariorum
10	Other material						T. Ishikawa		10		adult							2019-00624 | 2019-00625 | 2019-00626 | 2019-00627 | 2019-00628 | 2019-00629 | 2019-00630 | 2019-00631 | 2019-00632 | 2019-00633																			1856		Animalia	Arthropoda	Insecta	Hemiptera	Aleyrodidae	Trialeurodes		vaporariorum
10	Other material						T. Ishikawa		2		adult							2019-00515 | 2019-00516																			1856		Animalia	Arthropoda	Insecta	Hemiptera	Aleyrodidae	Trialeurodes		vaporariorum
10	Other material						T. Ishikawa		1		adult							2019-00517																			1856		Animalia	Arthropoda	Insecta	Hemiptera	Aleyrodidae	Trialeurodes		vaporariorum
11	Other material						Y. Yamada & Y. Ono		1		adult							2019-00505																			1877		Animalia	Arthropoda	Insecta	Hemiptera	Aphididae	Aphis	Aphis	gossypii
11	Other material						Y. Yamada & Y. Ono		1		adult							2019-00506																			1877		Animalia	Arthropoda	Insecta	Hemiptera	Aphididae	Aphis	Aphis	gossypii
11	Other material						Y. Yamada & Y. Ono		1		nymph							2019-00507																			1877		Animalia	Arthropoda	Insecta	Hemiptera	Aphididae	Aphis	Aphis	gossypii
11	Other material						T. Ishikawa		1		adult							2019-00562																			1877		Animalia	Arthropoda	Insecta	Hemiptera	Aphididae	Aphis	Aphis	gossypii
12	Other material						T. Ishikawa		1		adult							2019-00727																			1914		Animalia	Arthropoda	Insecta	Hemiptera	Aphididae	Aphis	Aphis	spiraecola
13	Other material						Y. Yamada & Y. Ono		2		adult							2019-00502 | 2019-00503																			1878		Animalia	Arthropoda	Insecta	Hemiptera	Aphididae	Macrosiphum		euphorbiae
13	Other material						Y. Yamada & Y. Ono		1		adult							2019-00504																			1878		Animalia	Arthropoda	Insecta	Hemiptera	Aphididae	Macrosiphum		euphorbiae
13	Other material						Y. Yamada & Y. Ono		2		adult							2019-00563 | 2019-00564																			1878		Animalia	Arthropoda	Insecta	Hemiptera	Aphididae	Macrosiphum		euphorbiae
13	Other material						Y. Yamada & Y. Ono		1		adult							2019-00565																			1878		Animalia	Arthropoda	Insecta	Hemiptera	Aphididae	Macrosiphum		euphorbiae
14	Other material						Y. Yamada & Y. Ono		7		adult							2019-00494 | 2019-00495 | 2019-00496 | 2019-00497 | 2019-00498 | 2019-00499 | 2019-00500																			1776		Animalia	Arthropoda	Insecta	Hemiptera	Aphididae	Myzus		persicae
14	Other material						Y. Yamada & Y. Ono		9		adult							2019-00566 | 2019-00567 | 2019-00568 | 2019-00569 | 2019-00570 | 2019-00571 | 2019-00572 | 2019-00573 | 2019-00574																			1776		Animalia	Arthropoda	Insecta	Hemiptera	Aphididae	Myzus		persicae
14	Other material						Y. Yamada & Y. Ono		1		adult							2019-00575																			1776		Animalia	Arthropoda	Insecta	Hemiptera	Aphididae	Myzus		persicae
14	Other material						T. Ishikawa		9		adult							2019-00377 | 2019-00378 | 2019-00379 | 2019-00380 | 2019-00381 | 2019-00382 | 2019-00383 | 2019-00384 | 2019-00385																			1776		Animalia	Arthropoda	Insecta	Hemiptera	Aphididae	Myzus		persicae
14	Other material						T. Ishikawa		3		nymph							2019-00386 | 2019-00387 | 2019-00388																			1776		Animalia	Arthropoda	Insecta	Hemiptera	Aphididae	Myzus		persicae
14	Other material						T. Ishikawa		4		adult							2019-00707 | 2019-00708 | 2019-00709 | 2019-00710																			1776		Animalia	Arthropoda	Insecta	Hemiptera	Aphididae	Myzus		persicae
14	Other material						T. Ishikawa		10		adult							2019-00711 | 2019-00712 | 2019-00713 | 2019-00714 | 2019-00715 | 2019-00716 | 2019-00717 | 2019-00718 | 2019-00719 | 2019-00720																			1776		Animalia	Arthropoda	Insecta	Hemiptera	Aphididae	Myzus		persicae
14	Other material						T. Ishikawa		5		nymph							2019-00721 | 2019-00723 | 2019-00724 | 2019-00725 | 2019-00726																			1776		Animalia	Arthropoda	Insecta	Hemiptera	Aphididae	Myzus		persicae
15	Other material						T. Ishikawa		9		adult							2019-00673 | 2019-00674 | 2019-00675 | 2019-00676 | 2019-00677 | 2019-00678 | 2019-00679 | 2019-00680 | 2019-00681																			1913		Animalia	Arthropoda	Insecta	Hemiptera	Cicadellidae	Amrasca		biguttula
15	Other material						T. Ishikawa		3		adult							2019-00682 | 2019-00683 | 2019-00684																			1913		Animalia	Arthropoda	Insecta	Hemiptera	Cicadellidae	Amrasca		biguttula
15	Other material						T. Ishikawa		24		adult							2019-00235 | 2019-00236 | 2019-00237 | 2019-00238 | 2019-00239 | 2019-00240 | 2019-00241 | 2019-00242 | 2019-00243 | 2019-00244 | 2019-00245 | 2019-00246 | 2019-00247 | 2019-00248 | 2019-00249 | 2019-00250 | 2019-00251 | 2019-00252 | 2019-00253 | 2019-00254 | 2019-00255 | 2019-00256 | 2019-00257 | 2019-00258																			1913		Animalia	Arthropoda	Insecta	Hemiptera	Cicadellidae	Amrasca		biguttula
15	Other material						T. Ishikawa		1		adult							2019-00259																			1913		Animalia	Arthropoda	Insecta	Hemiptera	Cicadellidae	Amrasca		biguttula
15	Other material						T. Ishikawa		8		adult							2019-00685 | 2019-00686 | 2019-00687 | 2019-00688 | 2019-00689 | 2019-00690 | 2019-00691 | 2019-00692																			1913		Animalia	Arthropoda	Insecta	Hemiptera	Cicadellidae	Amrasca		biguttula
16	Other material						Y. Yamada		1		adult							2019-00173																			1878		Animalia	Arthropoda	Insecta	Hemiptera	Tingidae	Corythucha		marmorata
16	Other material						Y. Yamada		1		adult							2019-00204																			1878		Animalia	Arthropoda	Insecta	Hemiptera	Tingidae	Corythucha		marmorata
17	Other material						Y. Yamada & Y. Ono		1		adult							2019-00199																			1885		Animalia	Arthropoda	Insecta	Hemiptera	Miridae	Campylomma		livida
17	Other material						Y. Yamada & Y. Ono		1		adult							2019-00200																			1885		Animalia	Arthropoda	Insecta	Hemiptera	Miridae	Campylomma		livida
17	Other material						Y. Yamada & Y. Ono		1		adult							2019-00201																			1885		Animalia	Arthropoda	Insecta	Hemiptera	Miridae	Campylomma		livida
17	Other material						T. Ishikawa		2		adult							2019-00271 | 2019-00272																			1885		Animalia	Arthropoda	Insecta	Hemiptera	Miridae	Campylomma		livida
17	Other material						T. Ishikawa		2		adult							2019-00693 | 2019-00694																			1885		Animalia	Arthropoda	Insecta	Hemiptera	Miridae	Campylomma		livida
17	Other material						T. Ishikawa		3		nymph							2019-00695 | 2019-00696 | 2019-00697																			1885		Animalia	Arthropoda	Insecta	Hemiptera	Miridae	Campylomma		livida
17	Other material						T. Ishikawa		1		adult							2019-00698																			1885		Animalia	Arthropoda	Insecta	Hemiptera	Miridae	Campylomma		livida
17	Other material						T. Ishikawa		5		adult							2019-00260 | 2019-00261 | 2019-00262 | 2019-00263 | 2019-00264																			1885		Animalia	Arthropoda	Insecta	Hemiptera	Miridae	Campylomma		livida
17	Other material						T. Ishikawa		3		nymph							2019-00265 | 2019-00266 | 2019-00267																			1885		Animalia	Arthropoda	Insecta	Hemiptera	Miridae	Campylomma		livida
17	Other material						T. Ishikawa		3		nymph							2019-00268 | 2019-00269 | 2019-00270																			1885		Animalia	Arthropoda	Insecta	Hemiptera	Miridae	Campylomma		livida
17	Other material						T. Ishikawa		2		adult							2019-00699 | 2019-00700																			1885		Animalia	Arthropoda	Insecta	Hemiptera	Miridae	Campylomma		livida
18	Other material						T. Ishikawa		1		adult							2019-00273																			1915		Animalia	Arthropoda	Insecta	Hemiptera	Miridae	Prolygus		bakeri
18	Other material						T. Ishikawa		1		adult							2019-00701																			1915		Animalia	Arthropoda	Insecta	Hemiptera	Miridae	Prolygus		bakeri
19	Other material						T. Ishikawa		1		adult							2019-00202																			1861		Animalia	Arthropoda	Insecta	Hemiptera	Miridae	Taylorilygus		apicalis
20	Other material						Y. Yamada		1		adult							2019-00203																			1855		Animalia	Arthropoda	Insecta	Hemiptera	Pentatomidae	Halyomorpha		halys
21	Other material						Y. Yamada & Y. Ono		1		nymph							2019-00166																			1783		Animalia	Arthropoda	Insecta	Hemiptera	Coreidae	Acanthocoris		sordidus
21	Other material						Y. Yamada & Y. Ono		1		adult							2019-00167																			1783		Animalia	Arthropoda	Insecta	Hemiptera	Coreidae	Acanthocoris		sordidus
22	Other material						Y. Yamada & Y. Ono		3		adult							2019-00168 | 2019-00169 | 2019-00170																			1835		Animalia	Arthropoda	Insecta	Coleoptera	Chrysomelidae	Atrachya		menetriesi
22	Other material						Y. Yamada & Y. Ono		1		adult							2019-00171																			1835		Animalia	Arthropoda	Insecta	Coleoptera	Chrysomelidae	Atrachya		menetriesi
23	Other material						Y. Yamada		6		adult							2019-00150 | 2019-00151 | 2019-00152 | 2019-00153 | 2019-00154 | 2019-00155																			1847		Animalia	Arthropoda	Insecta	Coleoptera	Chrysomelidae	Epitrix		hirtipennis
23	Other material						Y. Yamada		3		adult							2019-00156 | 2019-00157 | 2019-00158																			1847		Animalia	Arthropoda	Insecta	Coleoptera	Chrysomelidae	Epitrix		hirtipennis
23	Other material						Y. Yamada		1		adult							2019-00159																			1847		Animalia	Arthropoda	Insecta	Coleoptera	Chrysomelidae	Epitrix		hirtipennis
23	Other material						Y. Yamada		3		adult							2019-00001 | 2019-00002 | 2019-00003																			1847		Animalia	Arthropoda	Insecta	Coleoptera	Chrysomelidae	Epitrix		hirtipennis
23	Other material						Y. Ono		2		adult							2019-00007 | 2019-00008																			1847		Animalia	Arthropoda	Insecta	Coleoptera	Chrysomelidae	Epitrix		hirtipennis
23	Other material						Y. Yamada & Y. Ono		32		adult							2019-00009 | 2019-00010 | 2019-00011 | 2019-00012 | 2019-00013 | 2019-00014 | 2019-00015 | 2019-00016 | 2019-00017 | 2019-00018 | 2019-00019 | 2019-00020 | 2019-00021 | 2019-00022 | 2019-00023 | 2019-00024 | 2019-00025 | 2019-00026 | 2019-00027 | 2019-00028 | 2019-00029 | 2019-00030 | 2019-00031 | 2019-00032 | 2019-00033 | 2019-00034 | 2019-00035 | 2019-00036 | 2019-00037 | 2019-00038 | 2019-0003…																			1847		Animalia	Arthropoda	Insecta	Coleoptera	Chrysomelidae	Epitrix		hirtipennis
23	Other material						Y. Yamada & Y. Ono		9		adult							2019-00041 | 2019-00042 | 2019-00043 | 2019-00044 | 2019-00045 | 2019-00046 | 2019-00047 | 2019-00048 | 2019-00049																			1847		Animalia	Arthropoda	Insecta	Coleoptera	Chrysomelidae	Epitrix		hirtipennis
23	Other material						Y. Yamada & Y. Ono		3		adult							2019-00050 | 2019-00051 | 2019-00052																			1847		Animalia	Arthropoda	Insecta	Coleoptera	Chrysomelidae	Epitrix		hirtipennis
23	Other material						Y. Yamada & Y. Ono		14		adult							2019-00053 | 2019-00054 | 2019-00055 | 2019-00056 | 2019-00057 | 2019-00058 | 2019-00059 | 2019-00060 | 2019-00061 | 2019-00062 | 2019-00063 | 2019-00064| 2019-00065 | 2019-00066																			1847		Animalia	Arthropoda	Insecta	Coleoptera	Chrysomelidae	Epitrix		hirtipennis
23	Other material						Y. Yamada & Y. Ono		10		adult							2019-00067 | 2019-00068 | 2019-00069 | 2019-00070 | 2019-00071 | 2019-00072 | 2019-00073 | 2019-00074 | 2019-00075 | 2019-00076																			1847		Animalia	Arthropoda	Insecta	Coleoptera	Chrysomelidae	Epitrix		hirtipennis
23	Other material						Y. Yamada & Y. Ono		11		adult							2019-00077 | 2019-00078 | 2019-00079 | 2019-00080 | 2019-00081 | 2019-00082 | 2019-00083 | 2019-00084 | 2019-00085 | 2019-00086 | 2019-00087																			1847		Animalia	Arthropoda	Insecta	Coleoptera	Chrysomelidae	Epitrix		hirtipennis
23	Other material						Y. Yamada & Y. Ono		8		adult							2019-00088 | 2019-00089 | 2019-00090 | 2019-00091 | 2019-00092 | 2019-00093 | 2019-00094 | 2019-00095																			1847		Animalia	Arthropoda	Insecta	Coleoptera	Chrysomelidae	Epitrix		hirtipennis
23	Other material						Y. Yamada & Y. Ono		9		adult							2019-00096 | 2019-00097 | 2019-00098 | 2019-00099 | 2019-00100 | 2019-00101 | 2019-00102 | 2019-00103 | 2019-00104																			1847		Animalia	Arthropoda	Insecta	Coleoptera	Chrysomelidae	Epitrix		hirtipennis
23	Other material						Y. Yamada & Y. Ono		6		adult							2019-00105 | 2019-00106 | 2019-00107 | 2019-00108 | 2019-00109 | 2019-00110																			1847		Animalia	Arthropoda	Insecta	Coleoptera	Chrysomelidae	Epitrix		hirtipennis
23	Other material						Y. Yamada & Y. Ono		10		adult							2019-00111 | 2019-00112 | 2019-00113 | 2019-00114 | 2019-00115 | 2019-00116 | 2019-00117 | 2019-00118 | 2019-00119 | 2019-00120																			1847		Animalia	Arthropoda	Insecta	Coleoptera	Chrysomelidae	Epitrix		hirtipennis
23	Other material						Y. Yamada & Y. Ono		3		adult							2019-00121 | 2019-00122 | 2019-00123																			1847		Animalia	Arthropoda	Insecta	Coleoptera	Chrysomelidae	Epitrix		hirtipennis
23	Other material						Y. Yamada & Y. Ono		8		adult							2019-00124 | 2019-00125 | 2019-00126 | 2019-00127 | 2019-00128 | 2019-00129 | 2019-00130 | 2019-00131																			1847		Animalia	Arthropoda	Insecta	Coleoptera	Chrysomelidae	Epitrix		hirtipennis
23	Other material						Y. Yamada & Y. Ono		10		adult							2019-00132 | 2019-00133 | 2019-00134 | 2019-00135 | 2019-00136 | 2019-00137 | 2019-00138 | 2019-00139 | 2019-00140 | 2019-00141																			1847		Animalia	Arthropoda	Insecta	Coleoptera	Chrysomelidae	Epitrix		hirtipennis
23	Other material						Y. Yamada & Y. Ono		8		adult							2019-00142 | 2019-00143 | 2019-00144 | 2019-00145 | 2019-00146 | 2019-00147 | 2019-00148 | 2019-00149																			1847		Animalia	Arthropoda	Insecta	Coleoptera	Chrysomelidae	Epitrix		hirtipennis
23	Other material						T. Ishikawa		3		adult							2019-00004 | 2019-00005 | 2019-00006																			1847		Animalia	Arthropoda	Insecta	Coleoptera	Chrysomelidae	Epitrix		hirtipennis
23	Other material						Y. Yamada		2		adult							2019-00174 | 2019-00175																			1847		Animalia	Arthropoda	Insecta	Coleoptera	Chrysomelidae	Epitrix		hirtipennis
23	Other material						Y. Yamada		2		adult							2019-00176 | 2019-00177																			1847		Animalia	Arthropoda	Insecta	Coleoptera	Chrysomelidae	Epitrix		hirtipennis
23	Other material						Y. Yamada & Y. Ono		2		adult							2019-00178 | 2019-00179																			1847		Animalia	Arthropoda	Insecta	Coleoptera	Chrysomelidae	Epitrix		hirtipennis
23	Other material						Y. Yamada & Y. Ono		2		adult							2019-00180 | 2019-00181																			1847		Animalia	Arthropoda	Insecta	Coleoptera	Chrysomelidae	Epitrix		hirtipennis
23	Other material						Y. Yamada & Y. Ono		2		adult							2019-00182 | 2019-00183																			1847		Animalia	Arthropoda	Insecta	Coleoptera	Chrysomelidae	Epitrix		hirtipennis
23	Other material						Y. Yamada & Y. Ono		2		adult							2019-00184 | 2019-00185																			1847		Animalia	Arthropoda	Insecta	Coleoptera	Chrysomelidae	Epitrix		hirtipennis
23	Other material						Y. Yamada & Y. Ono		1		adult							2019-00186																			1847		Animalia	Arthropoda	Insecta	Coleoptera	Chrysomelidae	Epitrix		hirtipennis
23	Other material						Y. Yamada & Y. Ono		2		adult							2019-00187 | 2019-00188																			1847		Animalia	Arthropoda	Insecta	Coleoptera	Chrysomelidae	Epitrix		hirtipennis
23	Other material						Y. Yamada & Y. Ono		2		adult							2019-00189 | 2019-00190																			1847		Animalia	Arthropoda	Insecta	Coleoptera	Chrysomelidae	Epitrix		hirtipennis
23	Other material						Y. Yamada & Y. Ono		2		adult							2019-00191 | 2019-00192																			1847		Animalia	Arthropoda	Insecta	Coleoptera	Chrysomelidae	Epitrix		hirtipennis
23	Other material						Y. Yamada & Y. Ono		2		adult							2019-00193 | 2019-00194																			1847		Animalia	Arthropoda	Insecta	Coleoptera	Chrysomelidae	Epitrix		hirtipennis
23	Other material						Y. Yamada & Y. Ono		2		adult							2019-00195 | 2019-00196																			1847		Animalia	Arthropoda	Insecta	Coleoptera	Chrysomelidae	Epitrix		hirtipennis
23	Other material						Y. Yamada & Y. Ono		1		adult							2019-00197																			1847		Animalia	Arthropoda	Insecta	Coleoptera	Chrysomelidae	Epitrix		hirtipennis
23	Other material						Y. Yamada & Y. Ono		1		adult							2019-00198																			1847		Animalia	Arthropoda	Insecta	Coleoptera	Chrysomelidae	Epitrix		hirtipennis
24	Other material						T. Ishikawa		5		adult							2019-00274 | 2019-00275 | 2019-00276 | 2019-00277 | 2019-00278																			1874		Animalia	Arthropoda	Insecta	Coleoptera	Chrysomelidae	Psylliodes		angusticollis
24	Other material						T. Ishikawa		2		adult							2019-00703 | 2019-00704																			1874		Animalia	Arthropoda	Insecta	Coleoptera	Chrysomelidae	Psylliodes		angusticollis
25	Other material						Y. Ono		1		adult							2019-00172																			1874		Animalia	Arthropoda	Insecta	Coleoptera	Chrysomelidae	Psylliodes		punctifrons
26	Other material						T. Ishikawa		1		adult							2019-00702																			1775		Animalia	Arthropoda	Insecta	Coleoptera	Coccinellidae	Henosepilachna		vigintioctopunctata
26	Other material						T. Ishikawa		1		larva							2019-00728																			1775		Animalia	Arthropoda	Insecta	Coleoptera	Coccinellidae	Henosepilachna		vigintioctopunctata
26	Other material						T. Ishikawa		1		larva							2019-00729																			1775		Animalia	Arthropoda	Insecta	Coleoptera	Coccinellidae	Henosepilachna		vigintioctopunctata
27	Other material						Y. Yamada		1		adult							2019-00165																			1857		Animalia	Arthropoda	Insecta	Coleoptera	Scarabaeidae	Maladera		orientalis
28	Other material						Y. Yamada		2		adult							2019-00160 | 2019-00161																			1923		Animalia	Arthropoda	Insecta	Coleoptera	Scarabaeidae	Nigrotrichia		kiotoensis
28	Other material						Y. Yamada		1		adult							2019-00162																			1923		Animalia	Arthropoda	Insecta	Coleoptera	Scarabaeidae	Nigrotrichia		kiotoensis
28	Other material						Y. Yamada		1		adult							2019-00163																			1923		Animalia	Arthropoda	Insecta	Coleoptera	Scarabaeidae	Nigrotrichia		kiotoensis
28	Other material						Y. Yamada		1		adult							2019-00164																			1923		Animalia	Arthropoda	Insecta	Coleoptera	Scarabaeidae	Nigrotrichia		kiotoensis
29	Other material						Y. Yamada		7		adult							2019-00228 | 2019-0029 | 2019-00230 | 2019-00231 | 2019-00232 | 2019-00233 | 2019-00234																			1938		Animalia	Arthropoda	Insecta	Diptera	Agromyzidae	Liriomyza		sativae
29	Other material						Y. Yamada		1		adult							2019-00215																			1938		Animalia	Arthropoda	Insecta	Diptera	Agromyzidae	Liriomyza		sativae
29	Other material						Y. Yamada		4		adult							2019-00216 | 2019-00217 | 2019-00218 | 2019-00219																			1938		Animalia	Arthropoda	Insecta	Diptera	Agromyzidae	Liriomyza		sativae
29	Other material						Y. Yamada		6		adult							2019-00220 | 2019-00221 | 2019-00222 | 2019-00223 | 2019-00224 | 2019-00225																			1938		Animalia	Arthropoda	Insecta	Diptera	Agromyzidae	Liriomyza		sativae
29	Other material						Y. Yamada & Y. Ono		1		adult							2019-00226																			1938		Animalia	Arthropoda	Insecta	Diptera	Agromyzidae	Liriomyza		sativae
29	Other material						Y. Yamada & Y. Ono		1		adult							2019-00227																			1938		Animalia	Arthropoda	Insecta	Diptera	Agromyzidae	Liriomyza		sativae
30	Other material						T. Ishikawa		3		larva							2019-00732 | 2019-00733 | 2019-00734																			1913		Animalia	Arthropoda	Insecta	Lepidoptera	Lymantriidae	Orvasca		taiwana
30	Other material						T. Ishikawa		1		larva							2019-00279																			1913		Animalia	Arthropoda	Insecta	Lepidoptera	Lymantriidae	Orvasca		taiwana
30	Other material						T. Ishikawa		1		larva							2019-00280																			1913		Animalia	Arthropoda	Insecta	Lepidoptera	Lymantriidae	Orvasca		taiwana
31	Other material						T. Ishikawa		2		larva							2019-00213 | 2019-00214																			1858		Animalia	Arthropoda	Insecta	Lepidoptera	Noctuidae	Gonitis		mesogona
32	Other material						Y. Yamada		7		larva							2019-00206 | 2019-00207 | 2019-00208 | 2019-00209 | 2019-00210 | 2019-00211 | 2019-00212																			1803		Animalia	Arthropoda	Insecta	Lepidoptera	Noctuidae	Trichoplusia		ni
32	Other material						T. Ishikawa		1		larva							2019-00730																			1803		Animalia	Arthropoda	Insecta	Lepidoptera	Noctuidae	Trichoplusia		ni
32	Other material						T. Ishikawa		1		larva							2019-00731																			1803		Animalia	Arthropoda	Insecta	Lepidoptera	Noctuidae	Trichoplusia		ni
33	Other material						T. Ishikawa		2		larva							2019-00735 | 2019-00736																			1808		Animalia	Arthropoda	Insecta	Lepidoptera	Noctuidae	Helicoverpa		armigera
34	Other material						Y. Yamada		1		larva							2019-00205																			1775		Animalia	Arthropoda	Insecta	Lepidoptera	Noctuidae	Spodoptera		litura
35	Other material						T. Ishikawa		1		adult							2019-00368																			1835		Animalia	Arthropoda	Arachnida	Acari	Tetranychidae	Bryobia		praetiosa
36	Other material						T. Ishikawa		1		adult							2019-00326																			1960		Animalia	Arthropoda	Arachnida	Acari	Tetranychidae	Tetranychus		evansi
36	Other material						T. Ishikawa		8		adult							2019-00369 | 2019-00370 | 2019-00371 | 2019-00372 | 2019-00373 | 2019-00374 | 2019-00375 | 2019-00376																			1960		Animalia	Arthropoda	Arachnida	Acari	Tetranychidae	Tetranychus		evansi
36	Other material						T. Ishikawa		16		adult							2019-00389 | 2019-00390 | 2019-00391 | 2019-00392 | 2019-00393 | 2019-00394 | 2019-00395 | 2019-00396 | 2019-00397 | 2019-00398 | 2019-00399 | 2019-00400 | 2019-00401 | 2019-00402 | 2019-00403 | 2019-00404																			1960		Animalia	Arthropoda	Arachnida	Acari	Tetranychidae	Tetranychus		evansi
37	Other material						T. Ishikawa		3		adult							2019-00576 | 2019-00577 | 2019-00578																			1913		Animalia	Arthropoda	Arachnida	Acari	Tetranychidae	Tetranychus		ludeni
37	Other material						T. Ishikawa		7		adult							2019-00531 | 2019-00532 | 2019-00533 | 2019-00534 | 2019-00535 | 2019-00536 | 2019-00537																			1913		Animalia	Arthropoda	Arachnida	Acari	Tetranychidae	Tetranychus		ludeni
37	Other material						T. Ishikawa		7		adult							2019-00327 | 2019-00328 | 2019-00329 | 2019-00330 | 2019-00331 | 2019-00332 | 2019-00333																			1913		Animalia	Arthropoda	Arachnida	Acari	Tetranychidae	Tetranychus		ludeni
37	Other material						T. Ishikawa		2		adult							2019-00405 | 2019-00406																			1913		Animalia	Arthropoda	Arachnida	Acari	Tetranychidae	Tetranychus		ludeni
38	Other material						T. Ishikawa		12		adult							2019-00426 | 2019-00427 | 2019-00428 | 2019-00429 | 2019-00430 | 2019-00431 | 2019-00432 | 2019-00433 | 2019-00434 | 2019-00435 | 2019-00436 | 2019-00437																			1836		Animalia	Arthropoda	Arachnida	Acari	Tetranychidae	Tetranychus		urticae
38	Other material						Y. Yamada & Y. Ono		1		adult							2019-00508																			1836		Animalia	Arthropoda	Arachnida	Acari	Tetranychidae	Tetranychus		urticae
38	Other material						T. Ishikawa		7		adult							2019-00549 | 2019-00550 | 2019-00551 | 2019-00552 | 2019-00553 | 2019-00554 | 2019-00555																			1836		Animalia	Arthropoda	Arachnida	Acari	Tetranychidae	Tetranychus		urticae
38	Other material						T. Ishikawa		2		adult							2019-00518 | 2019-00519																			1836		Animalia	Arthropoda	Arachnida	Acari	Tetranychidae	Tetranychus		urticae
38	Other material						T. Ishikawa		9		adult							2019-00520 | 2019-00521 | 2019-00522 | 2019-00523 | 2019-00524 | 2019-00525 | 2019-00526 | 2019-00527 | 2019-00528																			1836		Animalia	Arthropoda	Arachnida	Acari	Tetranychidae	Tetranychus		urticae
38	Other material						K. Takahata		23		adult							2019-00448 | 2019-00449 | 2019-00450 | 2019-00451 | 2019-00452 | 2019-00453 | 2019-00454 | 2019-00455 | 2019-00456 | 2019-00457 | 2019-00458 | 2019-00459 | 2019-00460 | 2019-00461 | 2019-00462 | 2019-00463 | 2019-00464 | 2019-00465 | 2019-00466 | 2019-00467 | 2019-00468 | 2019-00469 | 2019-00470																			1836		Animalia	Arthropoda	Arachnida	Acari	Tetranychidae	Tetranychus		urticae
38	Other material						T. Ishikawa		4		adult							2019-00281 | 2019-00282 | 2019-00283 | 2019-00284																			1836		Animalia	Arthropoda	Arachnida	Acari	Tetranychidae	Tetranychus		urticae
38	Other material						T. Ishikawa		2		adult							2019-00324 | 2019-00325																			1836		Animalia	Arthropoda	Arachnida	Acari	Tetranychidae	Tetranychus		urticae
[truncated: 107 more columns]

## Sheet: ExternalLinks
Taxon_Local_ID	Link type	Link
